# Supplementary material for: Opposite environmental and genetic influences on body size in North American Drosophila pseudoobscura
Source: BMC Evol Biol. 2015 Mar 21;15:51. doi: 10.1186/s12862-015-0323-3 (PMC4374297; doi:10.1186/s12862-015-0323-3)
Supplement: Additional file 1: — Raw data for wing sizes of female D. pseudoobscura collected from different populations across North America and reared at different experimental tempeatures. [file 12862_2015_323_MOESM1_ESM.xls]

## Sheet: all raw data
DROSOPHILA PSEUDOOBSCURA WING SIZES RAW DATA - displayed in Figure 2 and Table 1
	Wing sizes for female D. pseudoobscura from different isolines and populations (see CODES for labelling), reared at different temperatures. All individuals were measured both left and right wings and then averaged to give an index of body size.
Population/isoline ID	Rearing temperature	Line replicate number	Wing length LEFT (um)	Wing length RIGHT (um)	Average wing length (um)	Converted to mm L	Converted to mm R	Average wing length mm
2CHIA1.16.1.jpg	16	1	2004.9	1991.29	1998.1	2.0049	1.99129	1.9981
2CHIA1.16.2.jpg	16	2	1877.89	1883.25	1880.57	1.8779	1.88325	1.88057
2CHIA1.16.3.jpg	16	3	1966.7	1977.65	1972.18	1.9667	1.97765	1.97218
2CHIA1.16.4.jpg	16	4	1952.01	1994.89	1973.45	1.95201	1.99489	1.97345
2CHIA1.16.5.jpg	16	5	1860.97	1879.96	1870.47	1.86097	1.87996	1.87047
2CHIA1.20.1.jpg	20	1	1829.54	1832.27	1830.9	1.82954	1.83227	1.8309
2CHIA1.20.2.jpg	20	2	1732.65	1726.69	1729.67	1.73266	1.72669	1.72967
2CHIA1.20.3.jpg	20	3	1835.07	1827.39	1831.23	1.83507	1.82739	1.83123
2CHIA1.20.4.jpg	20	4	1820.45	1821.22	1820.84	1.82045	1.82122	1.82083
2CHIA1.20.5.jpg	20	5	1786.68	1783.41	1785.05	1.78668	1.78341	1.78505
2CHIA1.23.1.jpg	23	1	1714.83	1715.45	1715.14	1.71483	1.71545	1.71514
2CHIA1.23.2.jpg	23	2	1749.53	1732.79	1741.16	1.74953	1.73279	1.74116
2CHIA1.23.3.jpg	23	3	1726.74	1742.3	1734.52	1.72674	1.7423	1.73452
2CHIA1.23.4.jpg	23	4	1776.34	1769.83	1773.09	1.77634	1.76983	1.77309
2CHIA1.23.5.jpg	23	5	1713.43	1724.54	1718.99	1.71343	1.72454	1.71899
2CHIA1.26.1.jpg	26	1	1612.08	1608.98	1610.53	1.61208	1.60898	1.61053
2CHIA1.26.2b.jpg	26	2	1672.63	1647.44	1660.03	1.67263	1.64744	1.66003
2CHIA1.26.3.jpg	26	3	1729.84	1634.61	1682.22	1.72984	1.63461	1.68222
2CHIC10.20.1.jpg	20	1	1765.9	1796.02	1780.96	1.7659	1.79602	1.78096
2CHIC10.20.2.jpg	20	2	1748.57	1751.21	1749.89	1.74857	1.75121	1.74989
2CHIC10.20.3.jpg	20	3	1708.93	1713.66	1711.29	1.70893	1.71366	1.71129
2CHIC10.20.4.jpg	20	4	1765.87	1766.96	1766.41	1.76587	1.76696	1.76641
2CHIC10.20.5.jpg	20	5	1767.3	1757.45	1762.37	1.7673	1.75745	1.76237
2CHIC10.23.1.jpg	23	1	1724.67	1727.91	1726.29	1.72467	1.72791	1.72629
2CHIC10.23.2.jpg	23	2	1666.84	1682.17	1674.51	1.66684	1.68217	1.67451
2CHIC10.23.3.jpg	23	3	1648.36	1644	1646.18	1.64836	1.644	1.64618
2CHIC10.23.4.jpg	23	4	1704.91	1720.87	1712.89	1.70491	1.72087	1.71289
2CHIC10.23.5.jpg	23	5	1678.15	1681.96	1680.06	1.67816	1.68196	1.68006
2CHIC10.26.1.jpg	26	1	1664.09	1648.53	1656.31	1.66409	1.64853	1.65631
2CHIC10.26.2.jpg	26	2	1656.79	1642.94	1649.87	1.65679	1.64294	1.64987
2CHIC10.26.3.jpg	26	3	1612.15	1635.18	1623.67	1.61216	1.63518	1.62367
2CHIC10.26.4.jpg	26	4	1579.4	1598.97	1589.19	1.5794	1.59897	1.58919
2CHIC10.26.5.jpg	26	5	1650.19	1642.64	1646.41	1.65019	1.64264	1.64641
2CHIC5.20.1.jpg	20	1	1749.92	1752.21	1751.07	1.74992	1.75221	1.75107
2CHIC5.20.2.jpg	20	2	1738.63	1752.38	1745.5	1.73863	1.75238	1.7455
2CHIC5.20.3.jpg	20	3	1788.86	1786.98	1787.92	1.78886	1.78698	1.78792
2CHIC5.20.4.jpg	20	4	1818.58	1808.43	1813.51	1.81858	1.80844	1.81351
2CHIC6.16.1.jpg	16	1	1770.14	1756.67	1763.41	1.77014	1.75667	1.76341
2CHIC6.16.2.jpg	16	2	1802.18	1815.77	1808.97	1.80218	1.81577	1.80897
2CHIC6.16.3.jpg	16	3	1808.05	1785.8	1796.92	1.80805	1.7858	1.79692
2CHIC6.16.4.jpg	16	4	1726.19	1735.26	1730.72	1.72619	1.73526	1.73073
2CHIC6.16.5.jpg	16	5	1774.52	1770.3	1772.41	1.77452	1.7703	1.77241
2CHIC6.20.1.jpg	20	1	1714.5	1706.93	1710.72	1.7145	1.70693	1.71072
2CHIC6.20.2.jpg	20	2	1728.66	1737.76	1733.21	1.72866	1.73776	1.73321
2CHIC6.20.3.jpg	20	3	1756.37	1757.61	1756.99	1.75637	1.75761	1.75699
2CHIC6.20.4.jpg	20	4	1772.53	1781.93	1777.23	1.77253	1.78193	1.77723
2CHIC6.20.5.jpg	20	5	1788.28	1789.92	1789.1	1.78828	1.78992	1.7891
2CHIC6.23.1.jpg	23	1	1664.83	1681.83	1673.33	1.66483	1.68183	1.67333
2CHIC6.23.2.jpg	23	2	1648.5	1619.09	1633.79	1.6485	1.61909	1.63379
2CHIC6.23.3.jpg	23	3	1648.07	1653.56	1650.82	1.64807	1.65356	1.65082
2CHIC6.23.4.jpg	23	4	1631.46	1641.65	1636.55	1.63146	1.64165	1.63655
2CHIC6.23.5.jpg	23	5	1699.61	1707.26	1703.44	1.69961	1.70726	1.70344
2CHIF14.20.1.jpg	20	1	1882.98	1879.37	1881.17	1.88298	1.87937	1.88117
2CHIF14.20.2.jpg	20	2	1854.37	1836.73	1845.55	1.85437	1.83673	1.84555
2CHIF14.20.3.jpg	20	3	1807.66	1805.04	1806.35	1.80766	1.80504	1.80635
2CHIF14.20.4.jpg	20	4	1818.97	1825.02	1821.99	1.81897	1.82502	1.82199
2CHIF14.20.5.jpg	20	5	1779.52	1777.92	1778.72	1.77952	1.77792	1.77872
2CHIF14.23.1.jpg	23	1	1699.09	1699.3	1699.19	1.69909	1.6993	1.69919
2CHIF14.23.2.jpg	23	2	1661.49	1715.81	1688.65	1.66149	1.71581	1.68865
2CHIF14.23.3.jpg	23	3	1676.72	1696.41	1686.57	1.67672	1.69641	1.68657
2CHIF14.23.4.jpg	23	4	1603.34	1633.57	1618.46	1.60334	1.63357	1.61846
2CHIF14.23.5.jpg	23	5	1714.73	1709.85	1712.29	1.71473	1.70985	1.71229
2CHIF14.26.1.jpg	26	1	1622.47	1613.42	1617.94	1.62247	1.61342	1.61794
2CHIF14.26.2.jpg	26	2	1682.5	1677.97	1680.23	1.6825	1.67797	1.68023
2CHIF14.26.3.jpg	26	3	1655.12	1656.18	1655.65	1.65512	1.65618	1.65565
2CHIF14.26.4.jpg	26	4	1616.46	1605.75	1611.1	1.61646	1.60575	1.6111
2CHIF14.26.5.jpg	26	5	1625.68	1652.14	1638.91	1.62568	1.65214	1.63891
2CHIF56.16.1.jpg	16	1	1860.03	1850.99	1855.51	1.86003	1.85099	1.85551
2CHIF56.16.2.jpg	16	2	1920.38	1928.91	1924.65	1.92038	1.92891	1.92465
2CHIF56.16.3.jpg	16	3	1978.31	1976.11	1977.21	1.9783	1.97611	1.97721
2CHIF56.16.4.jpg	16	4	1933.3	1904.48	1918.89	1.9333	1.90448	1.91889
2CHIF56.16.5.jpg	16	5	1975.68	1983.5	1979.59	1.97568	1.9835	1.97959
2CHIF56.20.1.jpg	20	1	1830.37	1839.3	1834.83	1.83037	1.8393	1.83483
2CHIF56.20.2.jpg	20	2	1839.03	1830.71	1834.87	1.83903	1.83071	1.83487
2CHIF56.20.3.jpg	20	3	1836.22	1838.99	1837.61	1.83622	1.83899	1.83761
2CHIF56.20.4.jpg	20	4	1785.7	1790.95	1788.32	1.7857	1.79095	1.78832
2CHIF56.20.5.jpg	20	5	1858.27	1845.28	1851.78	1.85827	1.84528	1.85178
2CHIF56.23.1.jpg	23	1	1768.34	1805.94	1787.14	1.76834	1.80594	1.78714
2CHIF56.23.2.jpg	23	2	1805.95	1801.97	1803.96	1.80595	1.80197	1.80396
2CHIF56.23.3.jpg	23	3	1747.27	1739.25	1743.26	1.74727	1.73925	1.74326
2CHIF56.23.4.jpg	23	4	1768.12	1749.69	1758.9	1.76812	1.74969	1.7589
2CHIF56.23.5.jpg	23	5	1736.87	1734.9	1735.89	1.73687	1.7349	1.73589
2LEWB14.16.1.jpg	16	1	1815.92	1818.17	1817.04	1.81592	1.81817	1.81704
2LEWB14.16.2.jpg	16	2	1917.89	1912.02	1914.95	1.91789	1.91202	1.91495
2LEWB14.16.3.jpg	16	3	1843.11	1801.32	1822.21	1.84311	1.80132	1.82221
2LEWB14.16.4.jpg	16	4	1925.2	1911.9	1918.55	1.9252	1.9119	1.91855
2LEWB14.20.1.jpg	20	1	1829.72	1827.23	1828.47	1.82972	1.82723	1.82847
2LEWB14.20.2.jpg	20	2	1752	1748.81	1750.41	1.752	1.74881	1.75041
2LEWB14.20.3.jpg	20	3	1804.08	1797.7	1800.89	1.80408	1.7977	1.80089
2LEWB14.20.4.jpg	20	4	1804.31	1792.46	1798.39	1.80431	1.79246	1.79839
2LEWB14.20.5.jpg	20	5	1835.3	1838.39	1836.85	1.8353	1.83839	1.83685
2LEWB14.23.1.jpg	23	1	1615.14	1596.04	1605.59	1.61515	1.59604	1.60559
2LEWB14.23.2.jpg	23	2	1690.08	1670.75	1680.42	1.69008	1.67075	1.68042
2LEWB14.23.3.jpg	23	3	1621.74	1621.53	1621.63	1.62174	1.62153	1.62163
2LEWB14.23.4.jpg	23	4	1641.71	1635.96	1638.84	1.64171	1.63596	1.63884
2LEWB14.23.5.jpg	23	5	1663.72	1671.63	1667.68	1.66372	1.67163	1.66768
2LEWB14.26.1.jpg	26	1	1631.61	1634.42	1633.02	1.63161	1.63443	1.63302
2LEWB14.26.2.jpg	26	2	1634.63	1610.49	1622.56	1.63463	1.61049	1.62256
2LEWB14.26.3.jpg	26	3	1661.63	1650.95	1656.29	1.66163	1.65095	1.65629
2LEWB14.26.4.jpg	26	4	1561.93	1571.78	1566.85	1.56193	1.57178	1.56685
2LEWB14.26.5.jpg	26	5	1714.56	1711.48	1713.02	1.71456	1.71148	1.71302
2LEWB8.16.1.jpg	16	1	1928.63	1920.2	1924.41	1.92863	1.9202	1.92441
2LEWB8.16.2.jpg	16	2	1816.78	1823.14	1819.96	1.81678	1.82314	1.81996
2LEWB8.16.3.jpg	16	3	1910.72	1892.55	1901.63	1.91072	1.89255	1.90163
2LEWB8.16.4.jpg	16	4	1908.54	1926.75	1917.64	1.90854	1.92675	1.91764
2LEWB8.16.5.jpg	16	5	1868.36	1877.57	1872.97	1.86836	1.87757	1.87297
2LEWB8.20.1.jpg	20	1	1798.22	1802.89	1800.55	1.79822	1.80289	1.80055
2LEWB8.20.2.jpg	20	2	1798.82	1779.71	1789.26	1.79882	1.77971	1.78926
2LEWB8.20.3.jpg	20	3	1797.41	1814.24	1805.83	1.79741	1.81424	1.80583
2LEWB8.20.4.jpg	20	4	1836.87	1830.8	1833.83	1.83687	1.8308	1.83383
2LEWB8.20.5.jpg	20	5	1757.87	1762.58	1760.23	1.75787	1.76258	1.76023
2LEWB8.23.1.jpg	23	1	1680.13	1674	1677.06	1.68013	1.674	1.67706
2LEWB8.23.2.jpg	23	2	1679.69	1643.55	1661.62	1.67969	1.64355	1.66162
2LEWB8.23.3.jpg	23	3	1597.19	1597.78	1597.49	1.59719	1.59778	1.59749
2LEWB8.23.4b.jpg	23	4	1701.22	1703.34	1702.28	1.70122	1.70334	1.70228
2LEWB8.23.5.jpg	23	5	1670.34	1656.41	1663.38	1.67034	1.65641	1.66338
2LEWB8.26.1.jpg	26	1	1523.7	1523.24	1523.47	1.5237	1.52324	1.52347
2LEWB8.26.2.jpg	26	2	1559.79	1571.99	1565.89	1.55979	1.57199	1.56589
2LEWB8.26.3.jpg	26	3	1545.11	1542.61	1543.86	1.54511	1.54261	1.54386
2LEWB8.26.4.jpg	26	4	1631.2	1633.67	1632.44	1.6312	1.63367	1.63244
2LEWB8.26.5.jpg	26	5	1520.43	1508.17	1514.3	1.52043	1.50817	1.5143
2LEWE21.16.1.jpg	16	1	1852.1	1873.14	1862.62	1.8521	1.87314	1.86262
2LEWE21.16.2.jpg	16	2	1805.88	1805.18	1805.53	1.80588	1.80518	1.80553
2LEWE21.16.3.jpg	16	3	1801.03	1793.43	1797.23	1.80103	1.79343	1.79723
2LEWE21.16.4.jpg	16	4	1911.42	1903.8	1907.61	1.91142	1.9038	1.90761
2LEWE21.16.5.jpg	16	5	1861.69	1849.56	1855.62	1.86169	1.84956	1.85562
2LEWE21.20.1.jpg	20	1	1783.04	1773.95	1778.5	1.78304	1.77395	1.7785
2LEWE21.20.2.jpg	20	2	1790.75	1783.45	1787.1	1.79075	1.78345	1.7871
2LEWE21.20.3.jpg	20	3	1761.83	1781.03	1771.43	1.76182	1.78103	1.77143
2LEWE21.20.4.jpg	20	4	1811.34	1796.5	1803.92	1.81134	1.7965	1.80392
2LEWE21.20.5.jpg	20	5	1787.6	1788.12	1787.86	1.7876	1.78811	1.78786
2LEWE21.23.1.jpg	23	1	1587.21	1591.74	1589.47	1.58721	1.59174	1.58947
2LEWE21.23.2.jpg	23	2	1692.82	1691.19	1692	1.69282	1.69119	1.692
2LEWE21.23.3.jpg	23	3	1687.2	1693.4	1690.3	1.6872	1.6934	1.6903
2LEWE21.23.4.jpg	23	4	1718.88	1696.79	1707.84	1.71888	1.69679	1.70784
2LEWE21.23.5.jpg	23	5	1687.92	1695.13	1691.53	1.68792	1.69513	1.69153
2LEWE21.26.1.jpg	26	1	1550.02	1551.42	1550.72	1.55002	1.55142	1.55072
2LEWE21.26.2.jpg	26	2	1619.97	1619.85	1619.91	1.61997	1.61985	1.61991
2LEWE21.26.3.jpg	26	3	1610.66	1595.09	1602.88	1.61066	1.59509	1.60288
2LEWE21.26.4.jpg	26	4	1614.47	1613.61	1614.04	1.61447	1.61361	1.61404
2LEWE21.26.5.jpg	26	5	1564.48	1569.13	1566.8	1.56448	1.56913	1.5668
2LEWE28.16.1.jpg	16	1	1849.43	1849.92	1849.67	1.84943	1.84992	1.84967
2LEWE28.16.2.jpg	16	2	1848.68	1842.38	1845.53	1.84868	1.84238	1.84553
2LEWE28.16.3.jpg	16	3	1929.96	1908.88	1919.42	1.92996	1.90888	1.91942
2LEWE28.16.4.jpg	16	4	1921.11	1917.16	1919.13	1.92111	1.91716	1.91913
2LEWE28.16.5.jpg	16	5	1907.6	1905.47	1906.54	1.9076	1.90547	1.90654
2LEWE28.20.1.jpg	20	1	1831.52	1832.33	1831.93	1.83152	1.83233	1.83193
2LEWE28.20.2.jpg	20	2	1756.51	1765.54	1761.03	1.75651	1.76554	1.76103
2LEWE28.20.3.jpg	20	3	1869.41	1850.5	1859.95	1.86941	1.8505	1.85995
2LEWE28.20.4.jpg	20	4	1762.11	1765.25	1763.68	1.76211	1.76525	1.76368
2LEWE28.20.5.jpg	20	5	1751.48	1749	1750.24	1.75148	1.749	1.75024
2LEWE28.23.1.jpg	23	1	1713.95	1738.59	1726.27	1.71395	1.73859	1.72627
2LEWE28.23.2.jpg	23	2	1692.83	1690.91	1691.87	1.69283	1.69091	1.69187
2LEWE28.23.3.jpg	23	3	1720.78	1727.9	1724.34	1.72078	1.7279	1.72434
2LEWE28.23.4.jpg	23	4	1748.11	1752.7	1750.41	1.74811	1.7527	1.75041
2LEWE28.23.5.jpg	23	5	1777.74	1768.52	1773.13	1.77774	1.76852	1.77313
2LEWE28.26.1.jpg	26	1	1485.13	1461.81	1473.47	1.48513	1.46181	1.47347
2LEWE28.26.2.jpg	26	2	1510.2	1502.5	1506.35	1.5102	1.5025	1.50635
2LEWE28.26.3.jpg	26	3	1632.87	1653.44	1643.16	1.63287	1.65344	1.64316
2LEWE28.26.4.jpg	26	4	1536.08	1521.3	1528.69	1.53608	1.5213	1.52869
2LEWE28.26.5.jpg	26	5	1582.52	1574.06	1578.29	1.58252	1.57406	1.57829
2LEWE9.16.1.jpg	16	1	1985.42	1985.22	1985.32	1.98542	1.98522	1.98532
2LEWE9.16.2.jpg	16	2	1900.81	1915.27	1908.04	1.90081	1.91527	1.90804
2LEWE9.16.3.jpg	16	3	1848.69	1869.62	1859.15	1.84869	1.86962	1.85915
2LEWE9.16.4.jpg	16	4	2025.79	2022.43	2024.11	2.02579	2.02243	2.02411
2LEWE9.16.5.jpg	16	5	2011.62	2002.84	2007.23	2.01162	2.00284	2.00723
2LEWE9.20.1.jpg	20	1	1813.11	1805.83	1809.47	1.81311	1.80583	1.80947
2LEWE9.20.2.jpg	20	2	1671.9	1682.03	1676.96	1.6719	1.68203	1.67697
2LEWE9.20.3.jpg	20	3	1845.79	1828.86	1837.32	1.84579	1.82886	1.83732
2LEWE9.20.4.jpg	20	4	1766.56	1760.47	1763.51	1.76656	1.76047	1.76351
2LEWE9.20.5.jpg	20	5	1750.85	1769.98	1760.42	1.75085	1.76998	1.76042
2LEWE9.23.1.jpg	23	1	1715.72	1717.88	1716.8	1.71572	1.71788	1.7168
2LEWE9.23.2.jpg	23	2	1604.25	1592.02	1598.14	1.60425	1.59202	1.59814
2LEWE9.23.3.jpg	23	3	1648.58	1679.15	1663.86	1.64858	1.67915	1.66386
2LEWE9.23.4.jpg	23	4	1676.75	1690.92	1683.84	1.67675	1.69092	1.68384
2LEWE9.23.5.jpg	23	5	1670.65	1682.08	1676.37	1.67065	1.68208	1.67637
2LEWE9.26.1.jpg	26	1	1567.02	1568.54	1567.78	1.56702	1.56854	1.56778
2LEWE9.26.2.jpg	26	2	1535.11	1523.61	1529.36	1.53511	1.52361	1.52936
2LEWE9.26.3.jpg	26	3	1579.4	1590.04	1584.72	1.5794	1.59004	1.58472
2LEWE9.26.4.jpg	26	4	1654.91	1656.17	1655.54	1.65491	1.65617	1.65554
2LEWE9.26.5.jpg	26	5	1622.23	1612.47	1617.35	1.62223	1.61247	1.61735
2SLOC4.16.1.jpg	16	1	2050.55	2039.8	2045.17	2.05055	2.0398	2.04517
2SLOC4.16.2.jpg	16	2	1941.84	1957.36	1949.6	1.94184	1.95735	1.9496
2SLOC4.16.3.jpg	16	3	2015.62	2007.73	2011.67	2.01562	2.00773	2.01167
2SLOC4.16.4.jpg	16	4	2011.36	2031.46	2021.41	2.01136	2.03146	2.02141
2SLOC4.16.5.jpg	16	5	2026.11	2013.81	2019.96	2.02611	2.01381	2.01996
2SLOC4.20.1.jpg	20	1	1927.08	1918.22	1922.65	1.92708	1.91822	1.92265
2SLOC4.20.2.jpg	20	2	1861.05	1843.88	1852.47	1.86105	1.84388	1.85247
2SLOC4.20.3.jpg	20	3	1774.71	1775.41	1775.06	1.77471	1.77541	1.77506
2SLOC4.20.4.jpg	20	4	1746.89	1723.33	1735.11	1.74689	1.72333	1.73511
2SLOC4.20.5.jpg	20	5	1749.25	1766.18	1757.72	1.74925	1.76618	1.75772
2SLOC4.23.1.jpg	23	1	1690.89	1721.67	1706.28	1.6909	1.72167	1.70628
2SLOC4.26.1.jpg	26	1	1620.07	1620.12	1620.1	1.62007	1.62012	1.6201
2SLOC4.26.2.jpg	26	2	1599.77	1587.22	1593.49	1.59977	1.58722	1.59349
2SLOC4.26.3.jpg	26	3	1612.44	1602.07	1607.26	1.61244	1.60207	1.60726
2SLOC4.26.4.jpg	26	4	1655.19	1640.38	1647.78	1.65519	1.64038	1.64778
2SLOC4.26.5.jpg	26	5	1649.31	1653.85	1651.58	1.64931	1.65385	1.65158
2SLOC5.20.1.jpg	20	1	1971.78	1964.3	1968.04	1.97178	1.9643	1.96804
2SLOC5.20.2.jpg	20	2	1974.37	1955.01	1964.69	1.97437	1.95501	1.96469
2SLOC5.20.3.jpg	20	3	2032.71	2017.26	2024.99	2.03271	2.01726	2.02499
2SLOC5.20.4.jpg	20	4	1903.93	1887.56	1895.75	1.90393	1.88756	1.89575
2SLOC5.20.5.jpg	20	5	1910.01	1916.61	1913.31	1.91001	1.91661	1.91331
2SLOC5.23.1.jpg	23	1	1703.92	1707.75	1705.84	1.70392	1.70775	1.70584
2SLOC5.23.2.jpg	23	2	1654.93	1646.92	1650.93	1.65493	1.64692	1.65093
2SLOC5.23.3.jpg	23	3	1716.9	1739.29	1728.09	1.7169	1.73929	1.72809
2SLOC5.23.4.jpg	23	4	1654.21	1649.01	1651.61	1.65421	1.64901	1.65161
2SLOC5.23.5.jpg	23	5	1711.63	1710.04	1710.84	1.71163	1.71004	1.71084
2SLOC5.26.1.jpg	26	1	1637.81	1655.63	1646.72	1.63781	1.65563	1.64672
2SLOC5.26.2.jpg	26	2	1650.43	1651.87	1651.15	1.65043	1.65187	1.65115
2SLOC5.26.3.jpg	26	3	1695.44	1675.43	1685.44	1.69544	1.67543	1.68544
2SLOC5.26.4.jpg	26	4	1593.04	1610.66	1601.85	1.59304	1.61066	1.60185
2SLOC5.26.5.jpg	26	5	1620.1	1615.01	1617.55	1.6201	1.61501	1.61755
2SLOD19.16.1.jpg	16	1	1906.1	1906.36	1906.23	1.9061	1.90636	1.90623
2SLOD19.16.2.jpg	16	2	1950.46	1946.93	1948.7	1.95046	1.94693	1.9487
2SLOD19.16.3.jpg	16	3	1989.66	1976.4	1983.03	1.98967	1.9764	1.98303
2SLOD19.16.4.jpg	16	4	1770.19	1800.53	1785.36	1.77019	1.80053	1.78536
2SLOD19.16.5.jpg	16	5	1896.37	1877.79	1887.08	1.89637	1.87779	1.88708
2SLOD19.20.1.jpg	20	1	1747.3	1746.08	1746.69	1.7473	1.74608	1.74669
2SLOD19.20.2.jpg	20	2	1726.54	1715.83	1721.18	1.72654	1.71583	1.72118
2SLOD19.23.1.jpg	23	1	1760.74	1773.22	1766.98	1.76074	1.77322	1.76698
2SLOD19.23.2.jpg	23	2	1767.06	1762.12	1764.59	1.76706	1.76212	1.76459
2SLOD19.23.3.jpg	23	3	1818.28	1805.65	1811.97	1.81828	1.80565	1.81197
2SLOD19.26.1.jpg	26	1	1736.94	1740.91	1738.93	1.73694	1.74091	1.73893
2SLOD19.26.2.jpg	26	2	1687.85	1686.82	1687.33	1.68785	1.68682	1.68733
2SLOD19.26.3.jpg	26	3	1741.97	1735.2	1738.59	1.74197	1.7352	1.73859
2SLOD19.26.4.jpg	26	4	1688.69	1696.64	1692.67	1.68869	1.69664	1.69267
2SLOD19.26.5.jpg	26	5	1711.87	1726.95	1719.41	1.71187	1.72695	1.71941
2SLOD26.16.1.jpg	16	1	1919.88	1918.5	1919.19	1.91988	1.9185	1.91919
2SLOD26.16.2.jpg	16	2	1933.04	1920.64	1926.84	1.93304	1.92064	1.92684
2SLOD26.16.3.jpg	16	3	1910.76	1927.41	1919.09	1.91076	1.92741	1.91909
2SLOD26.16.4.jpg	16	4	1944.55	1959.06	1951.8	1.94455	1.95906	1.9518
2SLOD26.16.5.jpg	16	5	1931.91	1927.78	1929.84	1.93191	1.92778	1.92984
2SLOD26.20.1.jpg	20	1	1814.03	1827.65	1820.84	1.81403	1.82765	1.82084
2SLOD26.20.2.jpg	20	2	1794.63	1810.38	1802.5	1.79463	1.81038	1.8025
2SLOD26.20.3.jpg	20	3	1829.55	1824.88	1827.21	1.82955	1.82488	1.82721
2SLOD26.20.4.jpg	20	4	1791.34	1780.39	1785.87	1.79134	1.78039	1.78587
2SLOD26.20.5.jpg	20	5	1807.05	1792.86	1799.95	1.80705	1.79286	1.79995
2SLOD26.23.1.jpg	23	1	1705.08	1700.28	1702.68	1.70508	1.70028	1.70268
2SLOD26.23.2.jpg	23	2	1688.95	1714.16	1701.55	1.68895	1.71416	1.70155
2SLOD26.23.3.jpg	23	3	1726.48	1735.73	1731.11	1.72648	1.73573	1.73111
2SLOD26.23.4.jpg	23	4	1571.3	1569.9	1570.6	1.5713	1.5699	1.5706
2SLOD26.23.5.jpg	23	5	1677.5	1684.95	1681.22	1.6775	1.68495	1.68122
2SLOD26.26.1.jpg	26	1	1542.63	1545.8	1544.21	1.54263	1.5458	1.54421
2SLOD26.26.2.jpg	26	2	1680.78	1672.35	1676.57	1.68078	1.67235	1.67657
2SLOD26.26.3.jpg	26	3	1663.01	1718.86	1690.94	1.66301	1.71886	1.69094
2SLOD26.26.4.jpg	26	4	1627.49	1647.46	1637.47	1.62749	1.64746	1.63747
2SLOD26.26.5.jpg	26	5	1582.38	1573.41	1577.89	1.58238	1.57341	1.57789
2SLOD6.23.1.jpg	23	1	1705.44	1678.4	1691.92	1.70544	1.6784	1.69192
2SLOD9.16.1.jpg	16	1	1855.19	1880.52	1867.86	1.85519	1.88052	1.86786
2SLOD9.16.2.jpg	16	2	1871.82	1869.97	1870.9	1.87182	1.86997	1.8709
2SLOD9.16.3.jpg	16	3	1942.11	1930.66	1936.38	1.94211	1.93066	1.93638
2SLOD9.16.4.jpg	16	4	1939.43	1940.94	1940.18	1.93943	1.94094	1.94018
2SLOD9.16.5.jpg	16	5	1896.12	1879.96	1888.04	1.89612	1.87996	1.88804
2SLOD9.26.1.jpg	26	1	1606.12	1615.05	1610.58	1.60611	1.61505	1.61058
2SLOD9.26.2.jpg	26	2	1682.52	1703.8	1693.16	1.68252	1.7038	1.69316
2SLOD9.26.3.jpg	26	3	1489.17	1475.75	1482.46	1.48917	1.47575	1.48246
2SLOD9.26.4.jpg	26	4	1586.69	1619.17	1602.93	1.58669	1.61917	1.60293
2SLOD9.26.5.jpg	26	5	1618.83	1649.55	1634.19	1.61883	1.64955	1.63419
LEW17.16.1.jpg	16	1	1767.37	1772.28	1769.82	1.76737	1.77228	1.76982
LEW17.16.2.jpg	16	2	1759.79	1750.3	1755.05	1.75979	1.7503	1.75504
LEW17.16.3.jpg	16	3	1641.83	1655.3	1648.56	1.64183	1.6553	1.64856
LEW17.16.4.jpg	16	4	1790.15	1824.55	1807.35	1.79015	1.82455	1.80735
LEW17.16.5.jpg	16	5	1652.82	1637.99	1645.41	1.65282	1.63799	1.64541
LEW17.20.1.jpg	20	1	1536.33	1540.07	1538.2	1.53633	1.54007	1.5382
LEW17.20.2.jpg	20	2	1566.56	1565.51	1566.04	1.56656	1.56551	1.56604
LEW17.20.3.jpg	20	3	1714.88	1696.78	1705.83	1.71488	1.69678	1.70583
LEW17.20.4.jpg	20	4	1707.78	1711.32	1709.55	1.70778	1.71132	1.70955
LEW17.20.5.jpg	20	5	1677.87	1691.83	1684.85	1.67787	1.69183	1.68485
LEW17.23.1.jpg	23	1	1603.26	1603.43	1603.35	1.60326	1.60343	1.60335
LEW17.23.2.jpg	23	2	1593.98	1593.23	1593.6	1.59398	1.59323	1.5936
LEW17.23.3.jpg	23	3	1563.06	1565.87	1564.47	1.56306	1.56587	1.56447
LEW17.23.4.jpg	23	4	1612.3	1608.78	1610.54	1.6123	1.60878	1.61054
LEW17.23.5.jpg	23	5	1582.75	1591.25	1587	1.58275	1.59125	1.587
LEW17.26.1.jpg	26	1	1509.98	1516.48	1513.23	1.50998	1.51648	1.51323
LEW17.26.2.jpg	26	2	1524.62	1524.18	1524.4	1.52462	1.52418	1.5244
LEW17.26.3.jpg	26	3	1555.72	1552.75	1554.24	1.55572	1.55275	1.55424
LEW17.26.4.jpg	26	4	1546.7	1557.4	1552.05	1.5467	1.5574	1.55205
LEW2.16.1.jpg	16	1	1896.36	1888.99	1892.67	1.89636	1.88899	1.89267
LEW2.16.2.jpg	16	2	1861.59	1871.12	1866.36	1.86159	1.87112	1.86635
LEW2.16.3.jpg	16	3	1908.97	1897.93	1903.45	1.90897	1.89793	1.90345
LEW2.16.4.jpg	16	4	1881.03	1911.65	1896.34	1.88103	1.91165	1.89634
LEW2.16.5.jpg	16	5	1877.75	1885.33	1881.54	1.87775	1.88533	1.88154
LEW2.20.1.jpg	20	1	1760.61	1761.75	1761.18	1.76061	1.76175	1.76118
LEW2.20.2.jpg	20	2	1753.58	1763.52	1758.55	1.75358	1.76352	1.75855
LEW2.20.3.jpg	20	3	1784.51	1800.26	1792.39	1.78451	1.80026	1.79239
LEW2.20.4.jpg	20	4	1741.12	1731.37	1736.24	1.74112	1.73137	1.73624
LEW2.20.5.jpg	20	5	1785.99	1767.12	1776.56	1.78599	1.76712	1.77656
LEW2.23.1.jpg	23	1	1580.08	1623.33	1601.7	1.58008	1.62333	1.6017
LEW2.23.2.jpg	23	2	1645.17	1633.78	1639.47	1.64517	1.63378	1.63947
LEW2.23.3.jpg	23	3	1691.26	1710.19	1700.72	1.69126	1.71019	1.70072
LEW2.23.4.jpg	23	4	1673.7	1662.65	1668.18	1.6737	1.66265	1.66818
LEW2.23.5.jpg	23	5	1685.57	1680.89	1683.23	1.68557	1.68089	1.68323
LEW2.26.1.jpg	26	1	1597.52	1589.92	1593.72	1.59752	1.58993	1.59372
LEW2.26.2.jpg	26	2	1535.98	1508.82	1522.4	1.53598	1.50882	1.5224
LEW2.26.3.jpg	26	3	1617.44	1592.43	1604.94	1.61744	1.59243	1.60494
LEW2.26.4.jpg	26	4	1538.04	1539.74	1538.89	1.53804	1.53974	1.53889
LEW2.26.5.jpg	26	5	1526.64	1518.21	1522.43	1.52664	1.51821	1.52243
LEW3.16.1.jpg	16	1	1662.33	1662.13	1662.23	1.66233	1.66213	1.66223
LEW3.16.2.jpg	16	2	1824.65	1832.46	1828.55	1.82465	1.83246	1.82855
LEW3.16.3.jpg	16	3	1696.54	1708.51	1702.52	1.69654	1.70851	1.70252
LEW3.16.4.jpg	16	4	1821.19	1837.04	1829.12	1.82119	1.83704	1.82912
LEW3.20.1.jpg	20	1	1685.18	1671.79	1678.48	1.68518	1.67179	1.67848
LEW3.20.2.jpg	20	2	1750.71	1742.04	1746.38	1.75071	1.74204	1.74638
LEW3.20.3.jpg	20	3	1712.89	1699.81	1706.35	1.71289	1.69981	1.70635
LEW3.20.4.jpg	20	4	1730.38	1725.83	1728.1	1.73038	1.72582	1.7281
LEW3.20.5.jpg	20	5	1603.8	1616.53	1610.17	1.6038	1.61653	1.61017
LEW3.23.1.jpg	23	1	1644.89	1643.14	1644.02	1.64489	1.64314	1.64402
LEW3.23.2.jpg	23	2	1617.62	1608.55	1613.08	1.61762	1.60855	1.61308
LEW3.23.3.jpg	23	3	1599.54	1611.03	1605.28	1.59954	1.61103	1.60528
LEW3.23.4.JPG	23	4	1593.27	1591.71	1592.49	1.59327	1.59171	1.59249
LEW3.23.5.jpg	23	5	1683.38	1674.67	1679.03	1.68338	1.67467	1.67903
LEW64.16.1.jpg	16	1	1836.76	1839.09	1837.92	1.83676	1.83909	1.83792
LEW64.16.2.jpg	16	2	1934.2	1937.54	1935.87	1.9342	1.93754	1.93587
LEW64.16.3.jpg	16	3	1871.57	1865.96	1868.77	1.87157	1.86596	1.86877
LEW64.16.4.jpg	16	4	1939.3	1938.23	1938.77	1.9393	1.93823	1.93877
LEW64.16.5.jpg	16	5	1962.43	1936.95	1949.69	1.96243	1.93695	1.94969
LEW64.20.1.jpg	20	1	1720.25	1705.39	1712.82	1.72025	1.70539	1.71282
LEW64.20.2.jpg	20	2	1746.82	1756.06	1751.44	1.74682	1.75606	1.75144
LEW64.20.3.jpg	20	3	1800.98	1794.07	1797.53	1.80098	1.79407	1.79752
LEW64.20.4.jpg	20	4	1732.92	1727.91	1730.42	1.73292	1.72791	1.73042
LEW64.20.5.jpg	20	5	1791.85	1782.44	1787.15	1.79185	1.78244	1.78715
LEW64.23.1.jpg	23	1	1722.29	1710.88	1716.58	1.72229	1.71087	1.71658
LEW64.23.2.jpg	23	2	1749.31	1752.24	1750.78	1.74931	1.75224	1.75078
LEW64.23.3.jpg	23	3	1663.44	1660.23	1661.84	1.66344	1.66023	1.66184
LEW64.23.4.jpg	23	4	1707.91	1691.83	1699.87	1.70791	1.69183	1.69987
LEW64.23.5.jpg	23	5	1755.54	1768.4	1761.97	1.75554	1.7684	1.76197
LEW64.26.1.jpg	26	1	1626.35	1612.46	1619.4	1.62635	1.61246	1.6194
LEW64.26.2.jpg	26	2	1674.17	1678.99	1676.58	1.67417	1.67899	1.67658
LEW64.26.3.jpg	26	3	1648.44	1649.12	1648.78	1.64844	1.64912	1.64878
LEW64.26.4.jpg	26	4	1631.68	1642.95	1637.31	1.63168	1.64295	1.63731
LEW64.26.5.jpg	26	5	1627.77	1629.3	1628.53	1.62777	1.6293	1.62853
SLOB3.16.1.jpg	16	1	1918.2	1898.76	1908.48	1.9182	1.89876	1.90848
SLOB3.16.2.jpg	16	2	1880.72	1881.9	1881.31	1.88072	1.8819	1.88131
SLOB3.16.3.jpg	16	3	1895.43	1895.7	1895.57	1.89543	1.8957	1.89557
SLOB3.16.4.jpg	16	4	1839.63	1844.66	1842.14	1.83963	1.84466	1.84214
SLOB3.16.5.jpg	16	5	1906.49	1892.14	1899.32	1.90649	1.89214	1.89932
SLOB3.20.1.jpg	20	1	1760.82	1763.71	1762.26	1.76082	1.76371	1.76226
SLOB3.23.1.jpg	23	1	1740.01	1744.79	1742.4	1.74001	1.74479	1.7424
SLOB3.23.2.jpg	23	2	1723.64	1716.73	1720.19	1.72364	1.71673	1.72019
SLOB3.23.3.jpg	23	3	1712.52	1716.78	1714.65	1.71252	1.71678	1.71465
SLOB3.23.4.jpg	23	4	1668.93	1666.74	1667.84	1.66893	1.66674	1.66784
SLOB3.23.5.jpg	23	5	1668.59	1662.69	1665.64	1.66859	1.66269	1.66564
SLOB3.26.1.jpg	26	1	1590.06	1598.48	1594.27	1.59006	1.59848	1.59427
SLOB4.16.1.jpg	16	1	1862.99	1877.94	1870.46	1.86299	1.87794	1.87046
SLOB4.16.2.jpg	16	2	1825.08	1840.19	1832.64	1.82508	1.84019	1.83264
SLOB4.16.3.jpg	16	3	1779.82	1770.66	1775.24	1.77982	1.77066	1.77524
SLOB4.16.4.jpg	16	4	1851.7	1855.45	1853.57	1.8517	1.85545	1.85357
SLOB4.16.5.jpg	16	5	1740.06	1725.12	1732.59	1.74006	1.72511	1.73259
SLOB4.20.1.jpg	20	1	1762.05	1741.73	1751.89	1.76205	1.74173	1.75189
SLOB4.20.2.jpg	20	2	1766.81	1770.71	1768.76	1.76681	1.77071	1.76876
SLOB4.20.3.jpg	20	3	1757.39	1773.31	1765.35	1.75739	1.77331	1.76535
SLOB4.20.4.jpg	20	4	1793.17	1807.05	1800.11	1.79317	1.80705	1.80011
SLOB4.20.5.jpg	20	5	1788.49	1799.88	1794.18	1.78849	1.79988	1.79418
SLOB4.23.1.jpg	23	1	1680.76	1691.91	1686.33	1.68076	1.69191	1.68633
SLOB4.23.2.jpg	23	2	1662.81	1675.41	1669.11	1.66281	1.67541	1.66911
SLOB4.23.3.jpg	23	3	1668.63	1646.02	1657.32	1.66863	1.64602	1.65732
SLOB4.23.4.jpg	23	4	1680.19	1671.16	1675.67	1.68019	1.67116	1.67567
SLOB4.23.5.jpg	23	5	1653.55	1664.52	1659.04	1.65355	1.66452	1.65904
SLOB4.26.1.jpg	26	1	1536.04	1511.83	1523.93	1.53604	1.51183	1.52393
SLOB4.26.2.jpg	26	2	1516	1521.54	1518.77	1.516	1.52154	1.51877
SLOB4.26.3.jpg	26	3	1519.21	1517.98	1518.6	1.51921	1.51798	1.51859
SLOB7.16.1.jpg	16	1	1823.84	1832.14	1827.99	1.82384	1.83214	1.82799
SLOB7.16.2.jpg	16	2	1794.58	1797.15	1795.86	1.79458	1.79715	1.79586
SLOB7.16.3.jpg	16	3	1831.8	1849.02	1840.41	1.8318	1.84902	1.84041
SLOB7.16.4.jpg	16	4	1920.57	1916.44	1918.51	1.92057	1.91644	1.91851
SLOB7.16.5.jpg	16	5	1874.9	1875.73	1875.31	1.8749	1.87573	1.87531
SLOB7.20.1.jpg	20	1	1802.42	1793.76	1798.09	1.80242	1.79376	1.79809
SLOB7.20.2.jpg	20	2	1801.26	1783.27	1792.27	1.80126	1.78327	1.79227
SLOB7.20.3.jpg	20	3	1822.57	1823.34	1822.95	1.82257	1.82334	1.82295
SLOB7.20.4.jpg	20	4	1809.74	1833.37	1821.55	1.80974	1.83337	1.82155
SLOB7.20.5.jpg	20	5	1773.74	1780.15	1776.94	1.77374	1.78015	1.77694
SLOB7.23.1.jpg	23	1	1687.76	1681.57	1684.67	1.68776	1.68157	1.68467
SLOB7.23.2.jpg	23	2	1732.05	1724.91	1728.48	1.73205	1.72491	1.72848
SLOB7.23.3.jpg	23	3	1721.67	1734.68	1728.17	1.72167	1.73468	1.72817
SLOB7.23.4.jpg	23	4	1699.91	1714.12	1707.02	1.69991	1.71412	1.70702
SLOB7.23.5.jpg	23	5	1685.16	1702.3	1693.73	1.68516	1.7023	1.69373
SLOB7.26.1.jpg	26	1	1615.09	1626.07	1620.58	1.61509	1.62607	1.62058
SLOB7.26.2.jpg	26	2	1619.65	1628.39	1624.02	1.61965	1.62839	1.62402
SLOB7.26.3.jpg	26	3	1619.68	1597.54	1608.61	1.61968	1.59754	1.60861
SLOB7.26.4.jpg	26	4	1602.51	1621.87	1612.19	1.60251	1.62187	1.61219
SLOB7.26.5b.jpg	26	5	1603.66	1604.04	1603.85	1.60366	1.60404	1.60385
SLOC11.16.1.jpg	16	1	1899.48	1913.56	1906.52	1.89948	1.91356	1.90652
SLOC11.16.2.jpg	16	2	1958.76	1956.44	1957.6	1.95876	1.95644	1.9576
SLOC11.16.3.jpg	16	3	1955.88	1942.04	1948.96	1.95588	1.94204	1.94896
SLOC11.16.4.jpg	16	4	1793.12	1767.76	1780.44	1.79312	1.76776	1.78044
SLOC11.16.5.jpg	16	5	1988.56	1982.3	1985.43	1.98856	1.9823	1.98543
SLOC11.20.1.jpg	20	1	1645.07	1647.33	1646.2	1.64507	1.64733	1.6462
SLOC11.20.2.jpg	20	2	1851.67	1858.82	1855.25	1.85167	1.85882	1.85525
SLOC11.20.3.jpg	20	3	1850.8	1832.8	1841.8	1.8508	1.8328	1.8418
SLOC11.20.4.jpg	20	4	1814.95	1818.33	1816.64	1.81495	1.81833	1.81664
SLOC11.20.5.jpg	20	5	1866.15	1845.09	1855.62	1.86615	1.84509	1.85562
SLOC11.23.1.jpg	23	1	1699.51	1703.25	1701.38	1.69951	1.70325	1.70138
SLOC11.23.2.jpg	23	2	1781.58	1766.67	1774.12	1.78158	1.76667	1.77412
SLOC11.23.3.jpg	23	3	1742.35	1725.54	1733.95	1.74235	1.72554	1.73395
SLOC11.23.4.jpg	23	4	1645.13	1653.07	1649.1	1.64513	1.65307	1.6491
SLOC11.23.5.jpg	23	5	1722.12	1718.32	1720.22	1.72212	1.71832	1.72022
SLOC11.26.1.jpg	26	1	1606.14	1612.12	1609.13	1.60614	1.61212	1.60913
SLOC11.26.2.jpg	26	2	1574.4	1572.06	1573.23	1.5744	1.57206	1.57323
SLOC11.26.3.jpg	26	3	1655.69	1660.96	1658.32	1.65569	1.66096	1.65832
SLOC11.26.5.jpg	26	5	1601.67	1596.07	1598.87	1.60167	1.59607	1.59887
SLOC12.16.1.jpg	16	1	1903.52	1884.4	1893.96	1.90352	1.8844	1.89396
SLOC12.16.2.jpg	16	2	1913.26	1905.29	1909.28	1.91326	1.90529	1.90928
SLOC12.16.3.jpg	16	3	1898.99	1885.34	1892.16	1.89899	1.88534	1.89216
SLOC12.16.4.jpg	16	4	1910.38	1894.14	1902.26	1.91038	1.89414	1.90226
SLOC12.16.5.jpg	16	5	1869.71	1866.64	1868.18	1.86971	1.86664	1.86818
SLOC12.20.1.jpg	20	1	1803.36	1792.12	1797.74	1.80336	1.79212	1.79774
SLOC12.20.2b.jpg	20	2	1812.32	1813.49	1812.91	1.81232	1.81349	1.81291
SLOC12.20.3b.jpg	20	3	1800.93	1796.41	1798.67	1.80093	1.79641	1.79867
SLOC12.20.4.jpg	20	4	1792.26	1799.12	1795.69	1.79226	1.79912	1.79569
SLOC12.20.5.jpg	20	5	1738.43	1716.84	1727.63	1.73843	1.71684	1.72764
SLOC12.23.1.jpg	23	1	1691.85	1708.14	1700	1.69185	1.70814	1.7
SLOC12.23.2.jpg	23	2	1725.96	1733.88	1729.92	1.72596	1.73388	1.72992
SLOC12.23.3.jpg	23	3	1706.05	1690.22	1698.13	1.70605	1.69022	1.69813
SLOC12.23.4.jpg	23	4	1649.22	1644.59	1646.9	1.64922	1.64459	1.6469
SLOC12.23.5.jpg	23	5	1678.34	1681.15	1679.75	1.67834	1.68115	1.67975
SLOC12.26.1.jpg	26	1	1593.83	1595.25	1594.54	1.59383	1.59525	1.59454
SLOC12.26.2.jpg	26	2	1573.21	1588.4	1580.81	1.57321	1.5884	1.58081
SLOC12.26.3.jpg	26	3	1536.68	1537.05	1536.86	1.53668	1.53705	1.53686
SLOC12.26.4.jpg	26	4	1562.89	1563.2	1563.05	1.56289	1.5632	1.56305
SLOC12.26.5.jpg	26	5	1580.73	1582.98	1581.86	1.58074	1.58298	1.58186
SLOC2.16.1.jpg	16	1	1845.11	1862.64	1853.88	1.84511	1.86264	1.85388
SLOC2.16.2.jpg	16	2	1852.79	1850.06	1851.43	1.85279	1.85006	1.85143
SLOC2.16.3.jpg	16	3	1841.26	1833.37	1837.31	1.84126	1.83336	1.83731
SLOC2.16.4.jpg	16	4	1870.95	1878.63	1874.79	1.87095	1.87863	1.87479
SLOC2.16.5.jpg	16	5	1856.94	1847.44	1852.19	1.85694	1.84744	1.85219
SLOC2.20.1.jpg	20	1	1804.32	1794.46	1799.39	1.80432	1.79446	1.79939
SLOC2.20.2.jpg	20	2	1711.77	1728.4	1720.08	1.71177	1.7284	1.72008
SLOC2.20.3.jpg	20	3	1661.68	1657.21	1659.45	1.66168	1.65721	1.65945
SLOC2.20.5.jpg	20	5	1751.27	1736.06	1743.67	1.75127	1.73606	1.74367
SLOC2.23.1.jpg	23	1	1694.07	1682.31	1688.19	1.69407	1.68231	1.68819
SLOC2.23.2.JPG	23	2	1735.57	1717.1	1726.34	1.73557	1.7171	1.72634
SLOC2.23.3.jpg	23	3	1671.87	1681.12	1676.49	1.67187	1.68111	1.67649
SLOC2.23.4.jpg	23	4	1663.55	1679.36	1671.45	1.66355	1.67936	1.67145
SLOC2.23.5.jpg	23	5	1696.22	1692	1694.11	1.69622	1.692	1.69411
SLOC2.26.1.jpg	26	1	1657.6	1655.94	1656.77	1.6576	1.65594	1.65677
SLOC2.26.2.jpg	26	2	1641.18	1671.37	1656.28	1.64118	1.67137	1.65628
SLOC2.26.3.jpg	26	3	1620.63	1621.22	1620.93	1.62063	1.62122	1.62093
SLOC2.26.4.jpg	26	4	1556.95	1564.76	1560.86	1.55695	1.56476	1.56086
SLOC2.26.5.jpg	26	5	1592.3	1612.29	1602.29	1.5923	1.61229	1.60229

## Sheet: CODES
CODING
Populations
LEW	Lewistown Montana flies, collected 2008
SLO	Show Low Arizona flies, collected 2008
2CHI	Chiricahua Arizona flies, collected 2012
2LEW	Lewistown Montana flies, collected 2012
2SLO	Show Low Arizona flies, collected 2012
Labelling interpretation
2CHIA1.16.1.jpg	Chiricahua flies, collected 2012, isoline A1, 16 deg temp, replicate 1 (of 5)
